# Supplementary material for: miR-145-3p Inhibits MuSCs Proliferation and Mitochondria Mass via Targeting MYBL1 in Jianzhou Big-Eared Goats
Source: Int J Mol Sci. 2023 May 6;24(9):8341. doi: 10.3390/ijms24098341 (PMC10179409; doi:10.3390/ijms24098341)
Supplement: Supplementary file 1 [file ijms-24-08341-s001.zip]

Archive with 1 entries (1 files):
- ijms-2272571-supplementary.pdf
